# Supplementary material for: The Features of Fecal and Ileal Mucosa-Associated Microbiota in Dairy Calves during Early Infection with Mycobacterium avium Subspecies paratuberculosis
Source: Front Microbiol. 2016 Mar 31;7:426. doi: 10.3389/fmicb.2016.00426 (PMC4814471; doi:10.3389/fmicb.2016.00426)
Supplement: Supplementary file 2 [file Table2.XLSX]

## Sheet: Table S4_KEGG pathway profile_ 
Gold standard (Disease status)	MAP_Positive	MAP_Positive	MAP_Positive	MAP_Positive	MAP_Positive	MAP_Positive	MAP_Positive	MAP_Positive	MAP_Positive	control	control	MAP_Positive	MAP_Positive	MAP_Positive	MAP_Positive	MAP_Positive	MAP_Positive	MAP_Positive	MAP_Positive	MAP_Positive	MAP_Positive	MAP_Positive	MAP_Positive	MAP_Positive	control	control	MAP_Positive	MAP_Positive	MAP_Positive
Sampling year	year1	year2	year1	year1	year1	year1	year1	year1	year1	year1	year1	year1	year1	year1	year1	year1	year1	year1	year1	year1	year1	year1	year2	year2	year2	year2	year1	year2	year2
KEGG pathway (Level1|Level2|Level3)	IT.1	IT.100	IT.12	IT.13	IT.14	IT.16	IT.2	IT.20	IT.21	IT.23	IT.25	IT.26	IT.27	IT.29	IT.3	IT.30	IT.31	IT.35	IT.36	IT.4	IT.5	IT.6	IT.79	IT.81	IT.83	IT.84	IT.9	IT.90	IT.93
Cellular Processes| Cell Motility| Bacterial chemotaxis	169034	71743.6	143586	117579	189763	216305	76175.9	211154	124859	87988.8	121561	152818	200917	86031.1	150335	249868	290760	457791	111967	80136.1	82962.6	135066	87007.6	142006	137466	61276.4	169965	81329.2	166605
Cellular Processes| Cell Motility| Bacterial motility proteins	420371	158115	323005	265737	447434	497612	168589	530233	295652	186032	272878	394458	488690	194780	366271	602592	732697	1.2105e+06	271367	184615	213579	317829	197040	339083	351065	143007	431493	199360	426724
Cellular Processes| Cell Motility| Cytoskeleton proteins	83170	38727.9	68366.3	67109.4	101985	115898	46258.4	123809	82826.9	55066.2	70842	83966.7	108264	52982.7	89425.5	146698	166300	234832	59936.3	48654.7	39493.5	83512.3	78988.4	88429.5	74334.5	33088.7	92239.4	45196	80891.9
Cellular Processes| Cell Motility| Flagellar assembly	195470	68039.8	139849	116489	190148	218183	69710.7	251760	132913	78568.8	121414	186845	227781	84614.2	169285	271595	345626	595745	124656	76722.5	101727	128566	75290.7	162175	153743	63257.8	199405	94013.4	208967
Metabolism| Amino Acid Metabolism| Alanine, aspartate and glutamate metabolism	257722	118943	196473	211001	319807	310441	139748	349640	239576	163665	217144	231608	326395	165656	266731	418112	466758	669595	175319	146437	120696	242380	270369	250142	225292	101591	273236	132299	248623
Metabolism| Amino Acid Metabolism| Amino acid related enzymes	363973	164568	295757	291003	452523	487157	195138	520134	338975	227090	299850	359830	470553	227906	382505	634289	681409	999775	258217	209251	179205	346381	326605	389534	317628	142841	404197	190693	358640
Metabolism| Amino Acid Metabolism| Arginine and proline metabolism	341179	149150	264591	264756	417154	405712	170278	457783	301859	209400	267995	312509	427802	201628	342521	539450	598297	920833	229633	183490	162945	311012	372525	303421	300705	129186	365853	171730	337430
Metabolism| Amino Acid Metabolism| Cysteine and methionine metabolism	257910	102331	190283	179117	291506	321554	120801	369454	227493	140187	187753	254440	322326	141555	264336	418507	518474	786739	177074	130143	130113	219202	219486	246767	213823	92067.5	283243	136005	268651
Metabolism| Amino Acid Metabolism| Glycine, serine and threonine metabolism	206075	99113	168198	176581	272618	249232	113112	275340	189870	137715	179882	180258	258494	134349	209585	330037	336515	500731	139979	121333	93877	199493	261340	187914	186168	83771.4	217941	104191	191508
Metabolism| Amino Acid Metabolism| Histidine metabolism	161506	72621.2	131709	128594	201392	202349	84082	232157	151664	100619	130866	154832	203375	99866	166498	273115	307296	455815	114390	93103.3	78222.2	152551	212400	141000	139796	63396.3	178081	85345.4	160434
Metabolism| Amino Acid Metabolism| Lysine biosynthesis	215077	92577.6	160693	159806	253256	253956	108171	297293	194070	129164	163474	204392	271133	127451	219708	346227	397442	607672	145673	113255	103620	189777	187949	221383	174661	79980	229557	111115	217977
Metabolism| Amino Acid Metabolism| Lysine degradation	51934.5	25657	46661.3	45405.7	79019.1	58165.2	27195.1	62190.1	41915.6	35517.9	49723.3	40188.5	58254.2	30977.3	49445.2	77674	71949.6	110784	33216.8	30625.2	23133	51315.7	398606	50305	56138.5	24343	57504	24211.3	43467.2
Metabolism| Amino Acid Metabolism| Phenylalanine metabolism	56131.7	26012.5	42242.2	45803.1	75272.9	60916.9	28668.2	72329.4	49817	35580.1	48651.4	48331.8	67691.9	34153.4	55940.5	84095.3	87773.1	136940	36817.8	32140.2	26344.3	53252.5	115605	48850.3	58851.2	22984	61626.6	27701.9	52872.1
Metabolism| Amino Acid Metabolism| Phenylalanine, tyrosine and tryptophan biosynthesis	200018	98483.2	161922	175061	258176	239714	116079	266034	188655	136432	176416	178292	254480	134986	206902	329775	315966	474896	134884	119454	91761.5	198966	187826	169526	176948	81716.7	209540	101181	187881
Metabolism| Amino Acid Metabolism| Tryptophan metabolism	61054.7	30886	55877.5	54765.9	96716.8	67421	33126.1	71404.2	50004.2	43701.8	59603.8	47292.5	70290.5	37295.8	59047.5	91017.2	80113.2	123918	38670.7	37519.2	27249.3	62102.6	434251	57104.1	70736.1	29514.8	68921	27411.4	50008.1
Metabolism| Amino Acid Metabolism| Tyrosine metabolism	112921	41943	79772.7	73914.3	128157	130033	49505.9	159334	94731.6	58132.2	79832.4	110352	135701	56897.4	113441	176960	221809	347787	75922.2	53956.3	56707.1	92204.4	195467	98882.8	100468	40136.2	126088	57340	117671
Metabolism| Amino Acid Metabolism| Valine, leucine and isoleucine biosynthesis	177340	88020.4	144794	154088	238307	220540	103103	236003	170516	125707	156643	160689	230246	120413	186034	300161	287397	422057	119632	107646	82048.4	181253	193835	176791	166226	74134.6	188948	89779	167899
Metabolism| Amino Acid Metabolism| Valine, leucine and isoleucine degradation	90724.7	44778.6	88049.3	78845.7	139900	106719	46234.9	105960	73376.6	61872.6	86572.7	70891.4	103006	53328.1	86032.7	138994	126484	195781	58271.1	53999	41374.2	90584.9	605244	85554.9	102544	42647.6	100888	42001.6	76832
Metabolism| Carbohydrate Metabolism| Amino sugar and nucleotide sugar metabolism	364812	149968	265692	263998	421539	440750	178029	528006	330155	208715	277135	362829	465646	209443	382982	604929	748919	1.11764e+06	255483	192560	185946	322814	295073	345111	306071	134253	404512	192496	380597
Metabolism| Carbohydrate Metabolism| Ascorbate and aldarate metabolism	42537.6	13242.4	30564	24015	43252.9	47426.6	15815.2	63424.9	34507.1	17027.1	27758.2	43627.7	53314.7	18305.4	43323.4	68463.1	96683.2	150432	29150.1	17919	23685.3	30127.8	79732.1	42678.1	35887.5	13403	49260.1	21397.4	48577.8
Metabolism| Carbohydrate Metabolism| Butanoate metabolism	215468	82560.2	163235	141927	251558	261905	93486.2	297261	176402	111716	157808	209748	259466	111516	214408	340624	417667	656033	145904	105092	109831	174740	552877	210793	192176	79586.2	242458	111009	224325
Metabolism| Carbohydrate Metabolism| C5-Branched dibasic acid metabolism	70748.6	37290.4	58768.2	63908.4	99105.4	81557.5	42909.8	90031.4	68486.1	54169.9	64075.6	59929.6	91735.6	50314	73015.1	115852	99195.6	151757	46839.4	44764.1	31128.7	73650.8	80260.8	69718.5	65073.8	30975.5	73136.3	35001.6	65414.9
Metabolism| Carbohydrate Metabolism| Citrate cycle (TCA cycle)	166465	75110.4	133078	136156	219963	192955	84577.8	227989	146960	99838.8	139455	154608	211141	103136	167326	269556	267302	431109	114991	96318.5	82636.9	157476	202606	192553	151214	65968.9	182851	85282.1	166574
Metabolism| Carbohydrate Metabolism| Fructose and mannose metabolism	284608	98445	190814	171108	303170	333924	120962	426808	246812	140836	189410	303571	359466	137486	303480	470071	631170	982967	200399	132416	153319	227019	189847	272694	224606	96136	328794	151841	323821
Metabolism| Carbohydrate Metabolism| Galactose metabolism	171315	74262.4	120242	131864	202106	192920	90412.4	244160	164585	108623	138979	160115	222755	107024	181448	277463	332963	492292	116184	94518.4	84030.2	154365	129663	147028	135742	66269	184929	89796.9	176944
Metabolism| Carbohydrate Metabolism| Glycolysis / Gluconeogenesis	303641	121002	234099	214492	361695	389520	146531	449484	279787	168580	233300	317308	388994	172735	323669	524528	595956	928623	214041	159195	159158	273682	377554	310975	271282	112514	349679	160643	321367
Metabolism| Carbohydrate Metabolism| Inositol phosphate metabolism	23591.3	14216.4	30155.9	25822.3	40928.9	32823.2	15871	26742.9	24037.4	21132.8	27297.1	17219.6	31361.9	19073.7	23926.3	42977.3	24400.7	34577.4	15195	17399.1	10262.9	30637.7	67164.9	24851.4	26944.6	11822.3	24488.8	10586.4	18483.1
Metabolism| Carbohydrate Metabolism| Pentose and glucuronate interconversions	132048	56839.1	93765	102415	154847	153322	67287.7	184577	125715	82464.4	108534	120007	168666	78925.9	135912	211475	237827	356942	88251.4	70999.8	63381.5	119051	133816	121827	110377	50486.9	141085	67779.1	133934
Metabolism| Carbohydrate Metabolism| Pentose phosphate pathway	213926	92134.5	163929	162152	257254	276415	111210	311448	205661	129405	176527	212809	275066	128652	229988	368912	423374	617517	150130	116996	106709	202632	180387	211332	190241	81876.4	240235	112478	215239
Metabolism| Carbohydrate Metabolism| Propanoate metabolism	161884	74236.9	141912	129337	216714	203532	83267	212299	139240	101333	140073	146517	197182	95886	163555	267046	272622	413511	109024	91410.5	77310.1	152103	607695	147684	155540	67657.4	179104	80559.2	152873
Metabolism| Carbohydrate Metabolism| Pyruvate metabolism	285662	123853	231452	218356	352934	366909	144947	400983	259721	170633	231530	277405	363324	169240	295736	484194	529978	801478	197833	155752	141932	265633	420213	278855	261209	110268	315598	148074	289782
Metabolism| Carbohydrate Metabolism| Starch and sucrose metabolism	250186	103314	170587	180883	280170	286636	127089	358110	233061	148562	192259	238566	312194	145412	258821	397234	476133	725735	168752	129030	121497	216832	186916	221103	201524	91449.1	269300	127417	256635
Metabolism| Energy Metabolism| Carbon fixation in photosynthetic organisms	153111	68264.5	119729	120861	187651	201274	80449.5	222481	144910	93042.1	129272	151445	198896	94507.6	165198	266019	296083	430827	108237	86127.5	76782.1	147929	122824	166783	138641	59208.6	170204	81622.1	154523
Metabolism| Energy Metabolism| Carbon fixation pathways in prokaryotes	275217	123136	216821	214038	343856	333391	137799	378066	238776	162942	220613	260164	345127	163537	277501	446943	489684	755497	191630	154564	134708	250869	354433	274505	235262	106810	300006	142828	275216
Metabolism| Energy Metabolism| Methane metabolism	309380	141122	247701	244427	394371	385878	166307	435499	291514	201265	255177	298892	400277	195012	329250	527108	565478	852897	217486	177712	151074	293661	385438	277157	268032	123802	343810	162988	314112
Metabolism| Energy Metabolism| Nitrogen metabolism	178102	85177.8	139522	149408	229174	208172	95455.6	233532	156544	113520	151101	157811	225597	111871	179653	277385	291497	444801	119506	102877	83776.2	166344	225496	156244	156975	70773.9	189986	86373.5	167629
Metabolism| Energy Metabolism| Oxidative phosphorylation	271323	142618	227399	241253	381482	327315	157189	355432	246938	197390	246879	236901	346961	182536	279920	443132	422964	615630	187068	172732	125608	291979	293860	327031	263890	119139	289488	137416	249560
Metabolism| Energy Metabolism| Photosynthesis	86136.7	44243.3	72724.8	73064.5	113187	116468	51677.2	127064	80898.2	64049.3	72089.3	87605	113539	55759.8	94862.5	153856	158027	228766	63851.6	53730.1	41859	113776	73188.8	97353.1	117320	37593.1	99712.7	45280.1	81937
Metabolism| Energy Metabolism| Photosynthesis - antenna proteins	0	0	0	59.5	552.5	161.5	0	15	153	0	0	331.5	0	0	0	0	8.5	85	0	0	0	7361	0	0	11764	0	0	0	0
Metabolism| Energy Metabolism| Photosynthesis proteins	86958.1	44945.2	74248.5	74225.7	115622	117855	52240.6	128033	81816.6	64779.6	73519.7	88341.5	114607	56555.7	95977.9	155723	158409	229290	64609.9	54470.8	42243.7	122814	74014.7	97920.2	132257	38110.5	100702	45739.3	82486.7
Metabolism| Energy Metabolism| Sulfur metabolism	69155.9	31332	53933.4	55168.4	86311.6	78493	34730.8	90207.4	60041.2	43642	55471.8	60851.1	84271.2	40908.4	70048	104497	113986	178244	45909.8	37334.9	32942.1	64230	69839.8	63089.1	63079.7	26819	73764.1	33083.7	67956
Metabolism| Enzyme Families| Peptidases	514912	202334	382161	356252	576518	630950	238950	746078	455090	278253	370498	519014	644316	282587	526347	842091	1.05841e+06	1.60712e+06	359447	258318	262587	444733	399596	503460	432926	184696	570165	271903	540448
Metabolism| Enzyme Families| Protein kinases	75582.2	37889.3	72458.2	66693.4	103584	93285.4	44643.4	90987.3	69414.2	52934.9	66244.6	61539.1	95026.2	50202.3	75060.1	121030	103943	158243	48689	44249.3	33333.8	81842.3	102427	59570.7	76654.6	31871.2	78350.9	34259.4	66293.5
Metabolism| Glycan Biosynthesis and Metabolism| Glycosaminoglycan biosynthesis - chondroitin sulfate	0	0	0	0	0	0	0	0	0	0	0	0	0	0	0	0	0	0	0	0	0	0	0	0	0	0	0	0	0
Metabolism| Glycan Biosynthesis and Metabolism| Glycosaminoglycan degradation	7413.72	5057.74	5948.21	10876.1	12612.5	5436.63	5686.1	8994.97	9357.03	6460.13	10074.6	4500.4	10857.2	9265.03	6967.38	9807.91	5841.5	7863.52	5593.99	7253.96	3000.9	8680.47	6726.09	4625.32	5810.27	3969.48	6053.6	3722.04	5809.1
Metabolism| Glycan Biosynthesis and Metabolism| Glycosphingolipid biosynthesis - ganglio series	4739.56	3739.52	3987.57	7408.95	9044.83	3312.85	4108.8	5453.52	6230.55	4772.42	7382.85	2546.7	7149.94	6466.1	4694.36	6275.29	854.521	1740.96	3494.1	5377.5	1952.6	6326.9	4855.59	2562.11	3547.49	2858.48	3913.14	2476.33	3918.45
Metabolism| Glycan Biosynthesis and Metabolism| Glycosphingolipid biosynthesis - globo series	15554.4	10445.2	12836.6	19988.5	26239.9	15073	12308.7	19543.8	19019	15405.2	20582.4	10473.2	22548.2	16919.4	16044.1	23401.8	13160.2	18679	10357.2	13993	6333.26	19773.5	12512	10713.7	12656.1	8459.11	13982.3	8149.72	13191.2
Metabolism| Glycan Biosynthesis and Metabolism| Glycosphingolipid biosynthesis - lacto and neolacto series	12.3333	0	2.8	11	22	2.41667	0	0	19.7333	0	11.6667	0	38.6667	7.2	8	0	0	3.66667	9	5.33333	0	0	0	0	0.333333	0	5.6	2.66667	0
Metabolism| Glycan Biosynthesis and Metabolism| Glycosylphosphatidylinositol(GPI)-anchor biosynthesis	0	0	0	0	0	0	0	0	0	0	0	0	0	0	0	0	0	0	0	0	0	0	0	0	0	0	0	0	0
Metabolism| Glycan Biosynthesis and Metabolism| Glycosyltransferases	77091	38930.7	58907.7	71086.2	105414	83445.1	44330.1	99094.2	69621.6	53988.3	67780.2	64793.4	95012.9	51653.3	77337.4	117360	113888	171716	51074.6	47386.3	35089.3	82773.4	108645	68450.9	75742	32348.8	82365.1	37253.1	71593.6
Metabolism| Glycan Biosynthesis and Metabolism| Lipopolysaccharide biosynthesis	43749.1	31220.6	33304.6	64336.8	79367.5	29717.7	32411.6	40510.4	37484.4	38664.9	55634.3	18259.1	56203	41334.5	37723.5	49582.9	13649.8	15691.3	25259	35838.6	15339.5	54757.1	44077.6	54034.3	41051.6	22791.6	36464.6	18190.1	28245.4
Metabolism| Glycan Biosynthesis and Metabolism| Lipopolysaccharide biosynthesis proteins	66838.3	44756.9	51780.6	89457.4	113826	54322.1	48237.6	67687.8	58546.6	57076.4	77765.7	34682.5	84908.9	58661.1	58566.4	81719.4	38357.6	55671.9	39839.8	51954.6	24695.3	79971	61327.7	69267.4	59230.4	32828.1	61183.6	28184.3	45931.2
Metabolism| Glycan Biosynthesis and Metabolism| N-Glycan biosynthesis	4846.41	3976.99	4234.52	6758.51	10217.5	4811.9	3700.93	5052.02	5012.73	6092.94	6322.4	2815.08	6510.17	4945.09	5066.33	7731.05	1527.12	2986.91	3222.73	4477.28	2087.04	8570.55	15898.8	2610.33	6882.1	3113.77	4719.79	2218.78	3786.42
Metabolism| Glycan Biosynthesis and Metabolism| Other glycan degradation	44131.9	25964.2	32979.2	51169.6	62441.1	38712.9	29995.7	54449.1	50333.8	36847.1	49266.8	30556.6	60613.8	41349.9	44309.1	62980.4	46944.2	71515	29989.4	32610.3	18032.9	47339.5	33785.5	29986.2	33483.2	20946.7	40635.1	21868.4	39949.3
Metabolism| Glycan Biosynthesis and Metabolism| Other types of O-glycan biosynthesis	0	0	0	0	0	0	0	0	0	0	0	0	0	0	0	0	0	0	0	0	0	0	0	0	0	0	0	0	0
Metabolism| Glycan Biosynthesis and Metabolism| Peptidoglycan biosynthesis	210263	91282.9	162990	162404	250510	260181	109087	296181	191695	125422	165783	201224	265585	127086	217520	351831	403162	592677	145843	115679	101979	192594	169877	221528	176734	79646.4	228060	110982	211901
Metabolism| Glycan Biosynthesis and Metabolism| Various types of N-glycan biosynthesis	401.75	417.667	243.5	767.833	697	188.5	315.25	360.5	250.25	376.417	441.25	98.5	711.417	368.5	346.75	312.667	63.9167	102	209	242.417	124.5	480.25	160.333	289.75	475.583	115.25	140.583	154.5	154.5
Metabolism| Lipid Metabolism| alpha-Linolenic acid metabolism	2330.28	1673.95	3082.61	3034.81	4582.31	2457.37	1723.41	2005.19	2088	2058.81	2655.93	914.243	2722.72	1929.73	1822.02	3548.03	619.361	851.098	1164.59	1717.46	878.763	3365.27	28509.8	1234.02	3658.87	1267.33	2251.23	735.916	1222.23
Metabolism| Lipid Metabolism| Arachidonic acid metabolism	10350.8	4098.25	8062.93	7779.79	13601.8	12556.8	4545.43	13447.1	7677.75	5439.2	8013.42	8618.12	11167.3	4804.75	9817.43	14286.9	19544.7	28772.3	6560.11	5375.54	4813.97	9046.7	11545.8	8736.31	10089.9	4067.12	11342	5010.95	8856
Metabolism| Lipid Metabolism| Biosynthesis of unsaturated fatty acids	36614.2	18975.5	32926	33752.6	55039.8	42026.6	21397.9	40672.5	31465.3	26298.9	34055.3	26891.4	42364.9	23754.4	34968.3	54743.4	45531.1	66365.5	21997.5	22624.6	14995.3	38428.9	103574	27891.7	37114	16727.4	37194.2	16324.6	28740.8
Metabolism| Lipid Metabolism| Ether lipid metabolism	1039.28	698.317	755.494	903.525	1555.81	556.45	657.625	505.903	1204.72	693.989	1126.14	291.258	892.855	710.883	820.122	955.986	242.881	493.653	407.525	719.061	287.1	991.236	6751.6	361.233	622.475	483.131	853.133	192.958	380.558
Metabolism| Lipid Metabolism| Fatty acid biosynthesis	128180	60486.6	109365	104319	163009	164175	66971.2	170530	115650	80762.1	107675	116318	159815	77875.4	130894	211220	229477	332301	86694.6	72521.1	59428.3	121987	162730	128047	117115	50672.3	134551	65350.7	122078
Metabolism| Lipid Metabolism| Fatty acid elongation in mitochondria	0	0	14	0	32.1667	6	7.5	4	22.5	13.5	0	0	0	14	56	23	1	4	0	0	0	0	18.5	0.5	0	7.16667	11.5	0	2.5
Metabolism| Lipid Metabolism| Fatty acid metabolism	95289.9	40984.7	77635.1	71481.6	131026	105233	45527	116929	76607.1	57306.1	79878.5	81834.7	107660	51525.6	91925.9	143656	146354	233913	59825.5	50231.3	44564	87428	638417	79529.5	98813.5	40721.4	106013	44506.2	86578.1
Metabolism| Lipid Metabolism| Glycerolipid metabolism	103672	44112.9	81876.4	78029.2	126109	132239	51823	153413	97943.9	63902.6	86362.4	103919	135556	62167.8	110313	179306	210757	312546	72228.1	57031.8	53115.8	98440.3	165272	107204	91104.9	40142	117098	55723	107703
Metabolism| Lipid Metabolism| Glycerophospholipid metabolism	144538	63153.3	120198	109230	177819	190733	74485.5	207565	132612	86893.6	115656	143433	182992	85058.6	150504	249049	276607	412970	101119	78794.2	71875.1	132427	132294	153185	123113	55867.4	161133	74468.6	144596
Metabolism| Lipid Metabolism| Linoleic acid metabolism	13254.3	7942.5	12145.8	13339.3	20506.8	17126.1	8945.24	16734.4	13684	11113	15089.1	9678.07	17314.3	10986.2	14785.6	21938	20741.8	24795.6	9030.06	9426.53	5088.83	14506	30204.9	13905.4	11353.7	6701.73	13593.5	6818.65	10963.8
Metabolism| Lipid Metabolism| Lipid biosynthesis proteins	149912	73906.6	133029	130656	206891	192949	83319.8	193750	138825	99576.7	137020	131776	186037	97948.9	153092	247519	239362	346032	100285	90852.2	68356	151773	358810	150155	143567	63365.9	159285	74379.9	135113
Metabolism| Lipid Metabolism| Primary bile acid biosynthesis	4400.58	2811.56	3698.69	5426.24	7354.61	3507.1	3796.29	6373.9	5796.26	4680.73	5370.87	2896.31	5925.19	4549.15	5163.08	7051.78	6058.24	7079.69	2954.54	3520.08	1671.64	5610.17	24343.1	3479.14	3942.78	2548.12	4593.4	2164.65	3664.15
Metabolism| Lipid Metabolism| Secondary bile acid biosynthesis	3812.68	2344.29	3125.45	4537.46	5841.49	3185.5	3340.86	5961.21	5394.51	3856.31	4322.02	2668.24	5317.66	3982	4561.46	6291.62	5963.32	6870.54	2703.59	2948.5	1427.62	4670.35	5747.18	3278.31	2836.86	2020.14	3749.74	1941.73	3316.3
Metabolism| Lipid Metabolism| Sphingolipid metabolism	32491.5	20236.6	25242.1	38768.7	48758.6	32858.6	23851.4	38416.7	36600.8	28818.6	36739.5	21233.8	44493.6	30292.7	32582.5	46626.8	33318.1	46072.1	21434.8	24694.7	12158.2	37024.2	35279.6	21995.1	27515.6	16147.9	28354.3	15794.5	26758.5
Metabolism| Lipid Metabolism| Steroid biosynthesis	470.608	265.4	1045.76	432.2	1100.1	805.083	179.267	195.367	662.233	244.683	382.017	232.067	419.375	398.217	585.725	950.178	144.025	278.017	451.233	145.167	147.967	1113.82	6418.03	108.983	1742.33	274.183	304.8	151.983	338.183
Metabolism| Lipid Metabolism| Steroid hormone biosynthesis	2500.56	1284.97	1589.29	3349.82	3942.71	2212.83	1645.48	1848.73	2320.71	1535.31	2331.93	1248.01	3191.93	1898.32	2283.6	2481.74	663.807	1999.98	1527.16	1622.04	723.419	2759.07	38107.4	1162.48	3990.83	1276.19	1836.06	809.448	1342.32
Metabolism| Lipid Metabolism| Synthesis and degradation of ketone bodies	22899.8	7577.79	18551.5	12837.2	26723.2	26755	7768.38	29264.5	16299.6	10309.3	15303.8	21740.9	25235.4	9053.66	21450.4	33903.2	44510.3	74378.7	15138	9443.04	12133.1	16613.2	94893	22046	21222.1	8624.69	26453	11479.8	24207
Metabolism| Metabolism of Cofactors and Vitamins| Biotin metabolism	37765.2	18940.2	29276.6	33630	49324.2	40291.3	21338.2	47407	31693.3	26430.7	31331.2	32654.5	48051.3	24465.1	36726.2	58226.3	55561.5	86083.4	25122.2	22012.7	17056.1	37146	48366.4	31959.7	34828.5	15609.6	38490.7	18164.1	35748.1
Metabolism| Metabolism of Cofactors and Vitamins| Folate biosynthesis	103398	46820.9	83304.5	85052.2	132084	120214	54193.8	134295	89089.2	65479.5	84955.3	90919.2	129373	63181	103289	162852	175189	263641	68069.6	58066.8	49281.8	98406.4	101425	87284.4	92790.1	41115.6	109881	50662.9	98716.3
Metabolism| Metabolism of Cofactors and Vitamins| Lipoic acid metabolism	10980.1	3474.35	9009.44	7419.32	13634.1	12937.9	4655.1	16252.8	9645.84	5143.22	8271.76	11812.3	13580	5761.68	10923.3	19278.7	21186.2	34260.4	7833.72	5667.21	6274.58	10835	11376.3	16178.2	12681.9	4191.45	13252.6	5821.09	12187.4
Metabolism| Metabolism of Cofactors and Vitamins| Nicotinate and nicotinamide metabolism	105474	49349.3	83889.4	88784.2	134813	131562	59270.4	148383	99196.5	67615.5	91215.8	97523.1	134052	69249.2	109403	177250	189925	269615	72418	62813.9	49813.6	103961	105569	104371	94624.9	42478.9	114922	54962.3	99653.5
Metabolism| Metabolism of Cofactors and Vitamins| One carbon pool by folate	152132	66648.9	117703	117136	183130	200267	77613	220571	138367	88900	121926	153259	194016	92092.5	158248	259112	294583	440114	108584	84898.1	76133.2	138491	128857	157373	129821	57386.4	169331	81598.3	153016
Metabolism| Metabolism of Cofactors and Vitamins| Pantothenate and CoA biosynthesis	148262	71804.3	120432	123896	190457	186102	83266.8	199616	136644	99389.1	126174	136263	189013	96460.8	153462	247554	259270	373632	100745	87196.7	69442	144982	148685	139005	136117	60319.4	157029	75877.1	142618
Metabolism| Metabolism of Cofactors and Vitamins| Porphyrin and chlorophyll metabolism	249981	100740	201251	169941	290448	301942	111256	335572	210924	143506	174746	237576	308454	126948	252254	396374	505755	760225	170054	118395	122780	225843	261263	241624	237456	90340.6	271128	126478	259079
Metabolism| Metabolism of Cofactors and Vitamins| Retinol metabolism	10250.9	4604.79	7123.98	9231.8	15814.9	8165.42	5351.9	12200.7	8922.78	6640.33	10121.4	7601.26	11969.8	6306.09	10455.3	13437.1	10369.9	19689.7	5792.31	5699.76	4492.9	11438.3	62556.2	7514.82	12673	4534.47	10590.7	4617.36	8678.78
Metabolism| Metabolism of Cofactors and Vitamins| Riboflavin metabolism	58951.1	27327.2	49288.5	48027.1	74550.9	74386.1	30983.8	81102.8	51476.5	37175.6	45927	56297.7	72637.8	35664.5	58895.9	94485.1	104229	157336	41621.7	32907.4	27909.5	57251.1	57267.1	62540.1	58267.2	23268.3	64298.2	30698.9	56189.4
Metabolism| Metabolism of Cofactors and Vitamins| Thiamine metabolism	122262	53223.7	95045	89734.5	142439	158482	62814	177742	111679	72629.6	92679.1	124993	155248	72984.1	128860	207575	236794	362193	87063.9	66109.5	61038.4	110394	101337	112898	105643	45981.5	135173	64945.6	123972
Metabolism| Metabolism of Cofactors and Vitamins| Vitamin B6 metabolism	38855.3	20710	33340.1	38627.5	55116.3	50306.9	24606.1	51009.2	38842.5	28692.1	39928.2	31470.6	50745.8	29726.7	40488.5	65990.6	56135.3	76427.6	25880.4	26548.1	16916.4	43010	43490	33391.3	36249.5	17213.6	40038.6	19902.1	33921.8
Metabolism| Metabolism of Other Amino Acids| beta-Alanine metabolism	64926.2	31586.3	54534.8	53860.1	93045.7	67986	34349.4	79742.7	52508.5	43922.8	57778.1	52996.7	75629	39162.7	63120.4	96343	93004.7	148417	41159.1	37443.6	29869.5	61096.7	406766	49061.4	66073.6	29118.3	71065.9	29674.3	58936.3
Metabolism| Metabolism of Other Amino Acids| Cyanoamino acid metabolism	66629.4	30610.3	48784.4	54242.1	81409.8	78700.1	35588.9	94672.1	62393.7	42210.9	54547.1	62726.9	82900.5	42095.9	68739.8	104834	116183	180230	46698.2	37476.2	31413.2	60595.7	70656.6	58594.6	56272.7	25972.7	72229.7	33890	63359.7
Metabolism| Metabolism of Other Amino Acids| D-Alanine metabolism	31982.8	11761.6	24972.2	20812.9	33270.4	42286.1	13788.2	47216.1	26857.6	15538.5	21803.9	32463.1	40409.2	16271.5	32741.2	54106.2	71994.7	106244	22614.7	15135.5	16763.5	25221.6	21051.7	35042.6	26434.3	10823.9	35404.9	17339.7	34804.2
Metabolism| Metabolism of Other Amino Acids| D-Arginine and D-ornithine metabolism	467.292	329.633	1223.91	770.3	725.1	905.683	230.45	454.486	580.669	499.644	880.171	288.883	698.939	561.317	649.169	1182.21	147.358	322.617	417.228	439.322	239.944	784.022	454.083	285.317	767.033	332.858	450.706	314.028	309.802
Metabolism| Metabolism of Other Amino Acids| D-Glutamine and D-glutamate metabolism	36965.8	16602.5	28753.9	29282.9	44883.9	46824.7	19300.6	52599.6	33862.1	22278.9	30220.7	35124.4	47226.4	23087.6	37889.7	61611.4	74151.1	105529	25823.2	20810.3	17840.5	34647	29379.7	38445	32226.2	14258.7	39597.1	20036.8	36789.7
Metabolism| Metabolism of Other Amino Acids| Glutathione metabolism	57141.3	28359.2	43957.9	51193.4	82541.6	61034	31959	71267.7	47994.3	39070.3	52689.9	44559.4	68299.3	35218.1	57344.8	79992	84133.6	121812	36969.5	33702	24927	60905.6	75575.1	58956.3	68830.2	25834.2	60718.4	26319.9	46598.8
Metabolism| Metabolism of Other Amino Acids| Phosphonate and phosphinate metabolism	20201.4	6709.68	16939.2	13536.8	21020	25458.5	8513.81	26961.5	17411	9721.31	14016	18997	25006.3	10754.7	19007.6	32204	39280.6	60001.4	13349.8	9218.17	10319.1	16072.2	12574.8	16522.1	16124.7	6647.54	21578.9	9976.62	22084.4
Metabolism| Metabolism of Other Amino Acids| Selenocompound metabolism	103537	41175.6	79897.5	72396.9	118196	130995	47939.3	150149	91006.9	57413.6	76241	104662	130766	56924	108421	174465	208181	318235	72769.3	51762.4	53508.6	89001.1	90357.8	104992	87381.7	37766.7	116360	53745.9	109155
Metabolism| Metabolism of Other Amino Acids| Taurine and hypotaurine metabolism	25815.7	12965.8	20105.8	23072.2	35091.1	33837.3	14873	37327.4	24349	17384.7	23210.3	24731.8	33042.5	17552.6	26936.1	42746.2	42433.3	64721.6	18898.1	16432.1	12106	26171.6	33800.7	22464	24549.6	11011.4	29267.9	13528.5	23089.7
Metabolism| Nucleotide Metabolism| Purine metabolism	546470	246647	433734	440042	680531	707617	291966	775089	504446	340498	453512	530980	705140	342058	574292	939362	1.03264e+06	1.49541e+06	383931	309653	267396	522815	534023	552674	489167	214426	604823	284698	536314
Metabolism| Nucleotide Metabolism| Pyrimidine metabolism	441255	196570	354337	348695	537361	604434	234603	647616	415979	266007	364061	447337	574612	276041	467589	781209	870536	1.25674e+06	317471	252620	219859	416918	385240	484385	378845	170529	493779	236872	439704
Metabolism| Xenobiotics Biodegradation and Metabolism| 1,1,1-Trichloro-2,2-bis(4-chlorophenyl)ethane (DDT) degradation	311.25	364.75	351.667	729	844.028	132.278	333.25	289.75	263.583	490.25	606.25	90.25	581.083	459.083	384.417	399.333	54.5833	96.2167	184.25	278.083	112.9	347	3249.75	288.75	367.167	163.75	294.667	172.917	213.417
Metabolism| Xenobiotics Biodegradation and Metabolism| Aminobenzoate degradation	52017	22964.5	41619.4	39209.4	72020.6	54803.8	24217.3	62317.7	41284.1	31571.1	43344.2	42212.2	58674.9	28465.3	50434.5	74149.1	74614.5	127303	32755.6	27088.6	23704.8	45539.9	444694	38196.1	57559.4	22986.2	57773.7	24238.4	46296.9
Metabolism| Xenobiotics Biodegradation and Metabolism| Atrazine degradation	9563.55	4714.82	7055.94	8425.57	13917.6	9247.89	4620.15	10401.8	6900.78	7342.58	7740.9	7484.64	12047.7	6121.06	8786.86	12682.1	11320.6	20223.2	5335.14	5325.07	4142.93	9646.2	20694	6053.9	10321	4263.04	9484.73	4144.73	8994.55
Metabolism| Xenobiotics Biodegradation and Metabolism| Benzoate degradation	89454.8	35206.1	69404	60380.2	108998	106389	39333.7	117375	72597.2	46541.7	68015.5	83302.8	102293	45288.9	86803.7	137988	167880	260553	58444.5	42879.9	43610.7	71338.2	463616	75778.4	83029.6	34175	100540	44652.7	87470.3
Metabolism| Xenobiotics Biodegradation and Metabolism| Bisphenol degradation	19649.3	10735.3	16847.4	17659.3	29485.8	23345.5	11192.2	23621.2	17658.2	14838.4	20391.3	15153.4	24320.9	14134.3	20927.3	30564.5	28701	40476.4	12485.8	12177.3	8044.2	19246	196846	17729.1	18189.8	9923.91	20536.1	9676.71	16487.6
Metabolism| Xenobiotics Biodegradation and Metabolism| Caprolactam degradation	14314.4	8917.53	13303.2	15994.5	28924.3	11281.7	8973.79	10468.4	9699.79	12374.8	18319.6	5923.83	13655.2	9793.63	13354.5	17117.7	5340.26	7179.89	7138.06	9926.74	4613.75	15924.3	265871	5333.67	19220.8	8789.91	15310.7	4637.23	6707.34
Metabolism| Xenobiotics Biodegradation and Metabolism| Chloroalkane and chloroalkene degradation	59946.6	25962.1	49074.9	44403.8	77421	71360.6	30632	79358.6	52782.3	36323.2	48825.9	56146.1	74266.4	34873.7	61655	97261	103972	160236	39418.8	32451.9	28836.2	54770.9	169992	54626.7	57913.3	24428	65696.1	29550.1	59297.8
Metabolism| Xenobiotics Biodegradation and Metabolism| Chlorocyclohexane and chlorobenzene degradation	6509.49	4496.6	5681.52	7406.17	13543.9	3976.02	4350.37	4109.14	5333.99	6687.61	7306.71	2743.86	7040	5082.4	6256.78	7123.81	1414.31	2215.51	3009.38	4546.25	2002.63	8374.67	43654.1	2228.63	11035.7	3909.82	6097.41	2164.09	3232.4
Metabolism| Xenobiotics Biodegradation and Metabolism| Dioxin degradation	24626.7	7352.07	15614	12144.2	22581.6	26805.7	9028.46	35977.5	20188.6	10052.4	14536.7	26494.9	29511.1	10601.1	24486.7	39186.6	54574.1	87157.1	15887.4	8981.64	13173.1	17280.4	54347.9	21613.3	21522.5	7715.57	27587.3	12827.4	28925.6
Metabolism| Xenobiotics Biodegradation and Metabolism| Drug metabolism - cytochrome P450	16843.7	8448.97	11784.1	16133.5	29543.8	11816.5	9527.35	17285	13219.5	12542.8	17923.6	10388.9	18389	10025.1	16922.9	18606.5	12537.9	23139.3	9076.21	10093	6672.92	20089.7	78936.5	13358.4	26951.6	8452.66	17475.5	6705.67	11456.2
Metabolism| Xenobiotics Biodegradation and Metabolism| Drug metabolism - other enzymes	74840.6	32859.1	58339	56314.7	89406.2	102368	37649.7	111230	71689.8	44096	61472.7	75203.9	96115.9	46108.8	78349.9	128272	153480	223666	54173.1	41937.6	37282.3	66354.1	75218.1	73463.2	61739.3	28722.7	83562.1	40858.5	75985.6
Metabolism| Xenobiotics Biodegradation and Metabolism| Ethylbenzene degradation	18634.8	6210.83	14200.6	10859.1	18841.9	23973.3	6496.84	27720.3	15110.2	7399.44	11883	18865.1	21634.5	8298.94	17896.4	29800.8	39305.9	64520.3	13180.3	7731.82	9663.71	13047.6	59737.3	17840.5	14823.5	5878.73	20928.4	10011.9	19980.8
Metabolism| Xenobiotics Biodegradation and Metabolism| Fluorobenzoate degradation	3689.39	2476.09	2423.56	4006	7260.74	2097.21	2362.14	2279.24	2524.54	3248.7	3976.94	1444.78	3090.88	2619.01	3053.4	3114.06	771.519	1167.18	1535.73	2687.08	1148.62	4662.16	26373.3	987.393	6844.92	1948.09	3469.62	1133.92	1437.24
Metabolism| Xenobiotics Biodegradation and Metabolism| Metabolism of xenobiotics by cytochrome P450	15797.7	7793.12	10998.5	14974.6	27365.1	11174.6	8944.31	15915.4	12357.8	11631.5	16726.6	9717.18	17351.6	9416.25	16126.8	17838.9	11871.7	21351.2	8446.49	9259.23	6317.65	19068.6	69388.9	12648.5	26066	7899.31	16238.5	6285.58	10965.4
Metabolism| Xenobiotics Biodegradation and Metabolism| Naphthalene degradation	58058.5	19689.2	42384.7	34777.7	63241.4	65339.2	22215.9	80096.7	45894.7	25656.9	39834.6	57772.3	67771.9	27076.1	57714.5	88800.7	110987	185649	37872.5	25094.6	29564.7	42261.1	234954	49832.2	48207.9	20059.2	64543.5	29308.4	61830.9
Metabolism| Xenobiotics Biodegradation and Metabolism| Nitrotoluene degradation	31792.2	11152.1	22934.6	17697.9	35206.6	37059.4	12860.6	43878.5	23927.2	16009.6	19298.9	33987.4	39054.7	14120.9	33105.9	51762.2	63045.3	105828	22030.1	14289.5	16813.7	23146.7	35985	26205.8	25285.2	10992	37903.6	16244.8	36652.8
Metabolism| Xenobiotics Biodegradation and Metabolism| Polycyclic aromatic hydrocarbon degradation	25625.3	13659.4	22238.8	22578.4	36702.5	32721.4	15235	35740.3	24819.8	18785.1	23785.9	23659.6	32277.9	17939.6	28797.5	45705.4	46767.2	62874.8	18449.3	16155.9	11657.2	26779.2	194486	20625.6	26279.8	12264.1	29152.2	13472.2	23083.4
Metabolism| Xenobiotics Biodegradation and Metabolism| Styrene degradation	10546	4867.29	8386.02	8451.27	16334.6	11148.3	5538.68	11669.7	8026.36	7558.64	9492.72	7826.24	12022.1	6105.52	9978.46	13875.4	15346.9	22959.1	6361.51	5962.92	4671.9	9572.98	39155.3	6361.31	13893.3	4660.29	12317.1	4683.18	8808.22
Metabolism| Xenobiotics Biodegradation and Metabolism| Toluene degradation	17698.4	12484.4	15745.4	21029.9	31807.4	18072.3	12651.1	18170.8	15845	17003.5	20712.3	9803.24	23334.8	15900.4	19066.3	27304.8	11802.8	14570.3	11248	14634.6	6706.91	23579.6	47224.4	22665	21529.3	9499.63	17440.9	7585.94	11357.7
Metabolism| Xenobiotics Biodegradation and Metabolism| Xylene degradation	23095.8	6134.01	13883.1	10286.2	19819.4	26171.8	8061.75	34628.9	19131.3	8784.7	13186.7	25961.7	28021.3	9317.12	23256.5	37882.6	55797.6	86995.2	15136.7	7963.49	12781	15907.7	47369	21062.2	19234.9	6907.36	26139.6	12211.4	28304.1
Unclassified| Metabolism| Amino acid metabolism	77916.4	25599.7	60823.3	43293.5	79744.5	92061.5	28558.8	109858	59560.4	36569.9	43546.6	78650.2	92728.6	33346.4	74617.1	124008	161986	266408	54437.8	33575.2	41189.4	57374	64102.9	70124.9	61883.3	26146.7	87425.2	40349.3	89104.1
Unclassified| Metabolism| Biosynthesis and biodegradation of secondary metabolites	11841.2	8097.35	11422.2	14462.9	19490	13153.8	9341.61	13700.6	11714	11424.1	13682.2	7472.16	15603.1	10416.4	12268.2	17360.4	8192.65	13232.8	7397.06	9247.59	4239.07	14470.2	42119.4	7282.8	12001.6	5767.82	12473.9	5114.89	8002.22
Unclassified| Metabolism| Carbohydrate metabolism	35630.5	19683	28799.1	33944.3	49797	37927.6	22634.5	46240.4	36652	28218	34706.2	27656.7	44775.6	25865.1	37358.4	56036.2	44314.8	68385.1	22856.8	23526.8	15011.9	40154.6	41833.9	26113.1	33920.3	16052.1	36563.7	17076.1	31417.9
Unclassified| Metabolism| Energy metabolism	241034	102807	185422	182183	297137	296814	117121	345892	213846	137593	187882	235552	307562	142130	247546	390875	462740	710206	171739	134625	121183	212248	263853	230781	198470	91292.7	270031	127734	246623
Unclassified| Metabolism| Glycan biosynthesis and metabolism	10854.8	5168.08	7801.09	10133	15084.5	11750.4	5959.96	14115.6	9040.09	6455.85	9202.4	9163.25	14001.6	6605.47	10314.4	15297.1	18767.1	25030.2	7145.02	6094.22	5043.22	11221.8	5934.82	8766.88	10701.9	4125.06	11478	5437.99	9771.88
Unclassified| Metabolism| Lipid metabolism	35375.4	17204.4	28754.9	30108.4	45008.1	45307	20354.5	48494.9	32842.9	23982.8	30257.9	32812.5	44682.5	22862.2	37208.8	58161.3	61202.6	87962.9	23592.4	20495.9	15956.5	35448.8	32369.8	34864.7	29806.7	13919.2	38522	17349	31781.4
Unclassified| Metabolism| Metabolism of cofactors and vitamins	45974.7	17185.1	34672.9	30527.8	52968.7	48984.6	19426.9	61377.9	34218.6	25028.5	30318.7	42155.8	54635.3	21352.3	43943.6	66781.8	86404.9	138769	29820.2	21231.2	22934.3	36675.9	44648	37038.4	38926.3	16094.9	50931.6	22322.6	47566.7
Unclassified| Metabolism| Nucleotide metabolism	15969.9	3796.32	9660.27	5425.21	13989.3	19385.8	4957.64	27760	11744.8	5005.94	7084.51	20187.1	19789.8	5604.64	16107	26998.6	41962.9	69388.3	11709.4	6331.93	9886.08	10088.5	11932.9	15641.5	11861.7	4542.84	19834.4	9244.04	20397.1
Unclassified| Metabolism| Others	269124	105784	215375	185273	306957	325176	120337	383571	234269	144489	193927	269950	335711	143817	276414	436880	514450	830236	187398	133180	137413	229565	476373	237552	239746	97328.8	302826	136085	281918
